# Supplementary material for: Body Mass Index and Birth Weight Improve Polygenic Risk Score for Type 2 Diabetes
Source: J Pers Med. 2021 Jun 21;11(6):582. doi: 10.3390/jpm11060582 (PMC8233887; doi:10.3390/jpm11060582)
Supplement: Supplementary file 1 [file jpm-11-00582-s001.zip]

Archive with 1 entries (1 files):
- jpm-1246137-supplementary.pdf
